# Supplementary material for: Common Laboratory Parameters Are Useful for Screening for Alcohol Use Disorder: Designing a Predictive Model Using Machine Learning
Source: J Clin Med. 2022 Apr 6;11(7):2061. doi: 10.3390/jcm11072061 (PMC8999878; doi:10.3390/jcm11072061)
Supplement: Supplementary file 1 [file jcm-11-02061-s001.zip]

Archive with 1 entries (1 files):
- jcm-1590356-supplementary.pdf
